# Supplementary material for: Synthesis of Stable Betaines Based on 1H-Pyrrole-2,3-diones and Pyridinium Ylides and Their Thermal Conversion to Cyclopropane-Fused Pyrroles
Source: Molecules. 2025 Nov 26;30(23):4552. doi: 10.3390/molecules30234552 (PMC12693529; doi:10.3390/molecules30234552)
Supplement: Supplementary file 1 [file molecules-30-04552-s001.zip]

Archive with 1 entries (1 files):
- molecules-4001538-supplementary.pdf
